# Supplementary material for: NK cell cytotoxicity is transiently enhanced during acute malaria and modulated by the host microenvironment
Source: JCI Insight. 2026 Apr 21;11(11):e198687. doi: 10.1172/jci.insight.198687 (PMC13313507; doi:10.1172/jci.insight.198687)
Supplement: Supporting data values [file jciinsight-11-198687-s050.xlsx]

## Sheet: 5B
CD56brightCD16- Perforin		Untreated	IL-1β	IL-12	IL-15	IL-18
	Donor1	1.18734	0.955068	1.54336	1.82236	0.805643
	Donor2	1.1799	0.913775	1.69085	1.60358	0.785489
	Donor3	0.637717	0.984436	2.35992	2.0214	0.935798
	Donor4	0.995037	0.552369	2.12219	1.95761	0.682045
CD56brightCD16- Granzyme B		Untreated	IL-1β	IL-12	IL-15	IL-18
	Donor1	0.858323	0.920502	1.89372	3.12803	0.735565
	Donor2	0.928713	0.937355	1.98453	3.07889	0.789636
	Donor3	1.12983	0.91672	2.21805	2.99682	0.896376
	Donor4	1.08314	0.93992	2.12069	3.38926	0.854509

## Sheet: 5C
CD56dimCD16+ Perforin		Untreated	IL-1β	IL-12	IL-15	IL-18
	Donor1	1.22146	0.848736	0.908136	1.36718	0.937975
	Donor2	1.09221	0.917658	1.10335	1.28086	0.932334
	Donor3	0.671729	0.903039	1.14268	1.14594	0.935443
	Donor4	1.0146	0.608349	1.03709	1.19624	0.764843
CD56dimCD16+ Granzyme B		Untreated	IL-1β	IL-12	IL-15	IL-18
	Donor1	0.894377	0.825177	0.918346	1.29102	0.826223
	Donor2	0.904207	0.918198	1.16257	1.57908	0.850375
	Donor3	1.23986	0.884652	1.10251	1.11403	0.885407
	Donor4	0.961554	0.852434	1.09056	1.50584	0.852921

## Sheet: 5D
CD56brightCD16- Perforin		IL-15	IL-1β + IL-15	IL-12 + IL-15	IL-18 + IL-15
	Donor1	1.1868	0.617546	0.671445	0.674312
	Donor2	1.03777	0.674098	0.74623	0.69377
	Donor3	0.707043	0.92974	1.47353	1.07892
	Donor4	1.06839	0.584076	1.21338	0.940127
CD56brightCD16- Granzyme B		IL-15	IL-1β + IL-15	IL-12 + IL-15	IL-18 + IL-15
	Donor1	0.852257	0.927769	1.71215	0.935259
	Donor2	0.907661	0.770912	1.51243	0.713891
	Donor3	1.07478	1.09037	2.26199	1.11052
	Donor4	1.1653	0.82072	1.84074	0.884171

## Sheet: 5E
CD56dimCD16+ Perforin		IL-15	IL-1β + IL-15	IL-12 + IL-15	IL-18 + IL-15
	Donor1	1.32211	0.850763	0.696171	0.832576
	Donor2	1.10757	0.934507	0.936196	1.00507
	Donor3	0.609425	0.983998	1.08549	1.06861
	Donor4	0.609425	0.983998	1.08549	1.06861
CD56dimCD16+ Granzyme B		IL-15	IL-1β + IL-15	IL-12+ IL-15	IL-18 + IL-15
	Donor1	0.85346	1.07967	1.33732	1.09994
	Donor2	1.05536	0.901475	1.42541	0.930164
	Donor3	1.02093	0.993391	1.50195	1.0427
	Donor4	1.07024	0.986065	1.04801	0.955545

## Sheet: 5F
CD56brightCD16- Perforin		IL-15	IL-15 + TGF-β	IL-15 + TGF-β + Isotype	IL-15 + TGF-b + α-TGF-β
	Donor1	1.05779	0.587729	0.780963	0.767202
	Donor2	0.924963	0.581639	0.551475	0.768525
	Donor3	0.630188	0.672762	0.642926	0.935515
	Donor4	0.952257	0.632484	0.605732	0.889172
	Donor5	1.17849	0.622234	0.61966	0.85332
	Donor6	1.06447	0.597151	0.676923	0.901994
	Donor7	1.19184	0.633588	0.592875	0.854453
CD56brightCD16- Granzyme B		IL-15	IL-15 + TGF-β	IL-15 + TGF-β + Isotype	IL-15 + TGF-b + α-TGF-β
	Donor1	0.680892	0.544141	0.895131	0.830926
	Donor2	0.725155	0.452901	0.446119	0.664406
	Donor3	0.858674	0.651039	0.612643	0.993
	Donor4	0.93099	0.491293	0.500685	0.688124
	Donor5	1.60095	0.572761	0.543748	0.766185
	Donor6	1.10422	0.472946	0.56714	0.746948
	Donor7	1.09912	0.566291	0.509281	0.711634

## Sheet: 5G
CD56dimCD16+ Perforin		IL-15	IL-15 + TGF-β	IL-15 + TGF-β + Isotype	IL-15 + TGF-b + α-TGF-β
	Donor1	1.3121	0.85238	0.85925	0.781853
	Donor2	1.09919	0.772163	0.754794	0.802557
	Donor3	0.604811	0.790224	0.794388	0.942131
	Donor4	0.953617	0.705269	0.766857	0.857222
	Donor5	1.27538	0.850208	0.812786	0.926299
	Donor6	0.921932	0.873454	0.975697	0.968076
	Donor7	0.832973	0.890339	0.83527	0.898934
CD56dimCD16+ Granzyme B		IL-15	IL-15 + TGF-β	IL-15 + TGF-β + Isotype	IL-15 + TGF-b + α-TGF-β
	Donor1	0.807951	0.780053	0.813095	0.869045
	Donor2	0.999087	0.611311	0.631311	0.703115
	Donor3	0.966494	0.783596	0.75089	0.894255
	Donor4	1.01317	0.653088	0.66505	0.758002
	Donor5	1.58658	0.800557	0.792196	0.864251
	Donor6	0.763401	0.664879	0.703926	0.752843
	Donor7	0.86331	0.820907	0.734016	0.796244

## Sheet: 6A
CD56brightCD16- Perforin	Conval.	Acute
	1.03164	1.41667
	1.45117	1.51185
	0.866575	1.33333
	0.773728	1.54222
	0.876891	1.78039
CD56brightCD16- Granzyme B	Conval.	Acute
	1.08114	1.11025
	1.28816	1.20049
	1.03931	0.920523
	0.511292	1.05726
	1.08009	1.14811

## Sheet: 6B
CD56dimCD16+ Perforin	Conval.	Acute
	1.17919	0.98917
	1.27854	1.07012
	0.995045	0.947639
	0.91868	0.955797
	0.628544	1.03495
CD56dimCD16+ Granzyme B	Conval.	Acute
	1.12908	1.02634
	1.26233	1.19529
	1.2501	0.936441
	0.592046	0.944253
	0.766441	1.1361

## Sheet: 6C
CD56brightCD16- Perforin	Acute	Acute + IL12/IL15	Conval.	Conval.+ IL12/IL15	FBS	FBS + IL12/IL15
	0.965909	1.60706	1.03164	3.65333	1.1286	1.89737
	1.45	1.47492	1.45117	2.90047	1.05287	2.04513
	0.763636	1.47024	0.866575	3.18651	0.833086	1.66132
	0.788636	1.71758	0.773728	3.39556	0.942976	1.92756
	1.03182	1.81057	0.876891	3.72157	1.04247	2.00427
CD56brightCD16- Granzyme B	Acute	Acute + IL12/IL15	Conval.	Conval.+ IL12/IL15	FBS	FBS + IL12/IL15
	1.09438	1.20732	1.08114	1.42263	1.14445	1.55596
	1.40991	1.19067	1.28816	1.67938	1.12675	1.70531
	0.872259	1.10055	1.03931	1.20221	0.894151	1.43261
	0.49285	1.44294	0.511292	1.66462	0.536828	1.83673
	1.1306	1.46543	1.08009	1.94095	1.29783	1.68701

## Sheet: 6D
CD56dimCD16+ Perforin	Acute	Acute + IL12/IL15	Conval.	Conval.+ IL12/IL15	FBS	FBS + IL12/IL15
	1.16499	0.927961	1.17919	1.03769	1.14142	1.01132
	1.36651	0.905171	1.27854	1.11027	1.25963	1.08342
	0.941789	0.98402	0.995045	1.06853	0.983581	0.997552
	0.876996	1.11547	0.91868	1.17125	0.923161	1.11145
	0.649712	1.03416	0.628544	1.10849	0.692207	1.00095
CD56dimCD16+ Granzyme B	Acute	Acute + IL12/IL15	Conval.	Conval.+ IL12/IL15	FBS	FBS + IL12/IL15
	1.09985	0.966245	1.12908	1.04655	1.21484	1.00322
	1.43205	0.911963	1.26233	1.23241	1.25879	1.09697
	1.11107	0.921337	1.2501	0.970991	1.15527	1.02536
	0.53059	1.02624	0.592046	1.04405	0.549479	1.15818
	0.826437	1.00936	0.766441	1.15524	0.821615	0.98851

[truncated: 10 more sheets: SF5A, SF5B, SF 5C, SF 5D, SF 5E, SF 5F, SF 7A, SF 7B, SF 7C, SF 7D]
